# Supplementary material for: Flow and performance: a quantitative study of elicitation modeling in a piano performance perspective
Source: Front Psychol. 2024 Jul 15;15:1386831. doi: 10.3389/fpsyg.2024.1386831 (PMC11285101; doi:10.3389/fpsyg.2024.1386831)
Supplement: Supplementary file 1 [file Data_Sheet_1.zip]

Archive with 14 entries (13 files):
- 1386831_SupMaterial/
- __MACOSX/._1386831_SupMaterial
- 1386831_SupMaterial/.DS_Store
- __MACOSX/1386831_SupMaterial/._.DS_Store
- 1386831_SupMaterial/138631_Xu_Table_2.docx
- __MACOSX/1386831_SupMaterial/._138631_Xu_Table_2.docx
- 1386831_SupMaterial/138631_Xu_Data Sheet_1.xlsx
- __MACOSX/1386831_SupMaterial/._138631_Xu_Data Sheet_1.xlsx
- 1386831_SupMaterial/138631_Xu_Data Sheet_2.xlsx
- __MACOSX/1386831_SupMaterial/._138631_Xu_Data Sheet_2.xlsx
- 1386831_SupMaterial/138631_Xu_Table_1.docx
- __MACOSX/1386831_SupMaterial/._138631_Xu_Table_1.docx
- 1386831_SupMaterial/138631_Xu_Table_4.xlsx
- __MACOSX/1386831_SupMaterial/._138631_Xu_Table_4.xlsx
