# Supplementary material for: Flow and performance: a quantitative study of elicitation modeling in a piano performance perspective
Source: Front Psychol. 2024 Jul 15;15:1386831. doi: 10.3389/fpsyg.2024.1386831 (PMC11285101; doi:10.3389/fpsyg.2024.1386831)
Supplement: Supplementary file 1 [file Data_Sheet_1.zip › 1386831_SupMaterial/138631_Xu_Data Sheet_1.xlsx]

## Sheet: Sheet1
	Performance	Tota2	F1	F2	F3	F4	F5	F6	F7	F8	F9	Gender	Age	Grade	YPS	AHP	AMS	SMB	GM
Performance	1	.268**	.300**	0.165	.291**	0.15	0.156	0.183	0.126	0.019	.294**	-0.097	.271**	.344**	.287**	.312**	0.166	.441**	-0.078
Tota2	.268**	1	.870**	.840**	.755**	.645**	.770**	.825**	.555**	.550**	.855**	-.306**	-0.021	0.002	0.128	0.171	.269**	.483**	-0.076
F1	.300**	.870**	1	.745**	.661**	.441**	.640**	.799**	.478**	.356**	.736**	-.314**	0.012	0.003	.249**	.240*	.217*	.559**	0.006
F2	0.165	.840**	.745**	1	.614**	.539**	.657**	.664**	.358**	.417**	.705**	-.243*	-0.102	-0.032	0.037	0.075	.192*	.378**	-0.173
F3	.291**	.755**	.661**	.614**	1	.676**	.663**	.650**	.228*	0.141	.619**	-.319**	-0.132	-0.134	0.022	.297**	.354**	.496**	-0.097
F4	0.15	.645**	.441**	.539**	.676**	1	.623**	.497**	0.075	0.164	.481**	-.207*	-0.147	-.205*	-0.042	0.092	.250**	0.187	-0.001
F5	0.156	.770**	.640**	.657**	.663**	.623**	1	.645**	.211*	.291**	.531**	-.203*	-0.092	-0.08	0.155	0.163	.270**	.382**	-0.058
F6	0.183	.825**	.799**	.664**	.650**	.497**	.645**	1	.501**	.203*	.661**	-.344**	0.037	0.044	0.167	0.139	.210*	.474**	-0.158
F7	0.126	.555**	.478**	.358**	.228*	0.075	.211*	.501**	1	.289**	.407**	-0.184	0.053	0.064	0.025	-0.083	0.146	0.128	-0.113
F8	0.019	.550**	.356**	.417**	0.141	0.164	.291**	.203*	.289**	1	.511**	-0.089	0.022	0.032	0.067	0.016	-0.016	0.094	-0.013
F9	.294**	.855**	.736**	.705**	.619**	.481**	.531**	.661**	.407**	.511**	1	-.215*	-0.093	-0.049	0.117	.284**	.224*	.531**	0.008
Gender	-0.097	-.306**	-.314**	-.243*	-.319**	-.207*	-.203*	-.344**	-0.184	-0.089	-.215*	1	-0.069	0.05	0.08	0.017	-0.125	-.188*	-0.028
Age	.271**	-0.021	0.012	-0.102	-0.132	-0.147	-0.092	0.037	0.053	0.022	-0.093	-0.069	1	.805**	0.148	-0.028	-0.052	0.171	-0.28
Grade	.344**	0.002	0.003	-0.032	-0.134	-.205*	-0.08	0.044	0.064	0.032	-0.049	0.05	.805**	1	0.148	-0.146	-0.018	0.184	-0.403
YPS	.287**	0.128	.249**	0.037	0.022	-0.042	0.155	0.167	0.025	0.067	0.117	0.08	0.148	0.148	1	0.161	0.006	.417**	-0.014
AHP	.312**	0.171	.240*	0.075	.297**	0.092	0.163	0.139	-0.083	0.016	.284**	0.017	-0.028	-0.146	0.161	1	.233*	.361**	0.208
AMS	0.166	.269**	.217*	.192*	.354**	.250**	.270**	.210*	0.146	-0.016	.224*	-0.125	-0.052	-0.018	0.006	.233*	1	.285**	-0.124
SMB	.441**	.483**	.559**	.378**	.496**	0.187	.382**	.474**	0.128	0.094	.531**	-.188*	0.171	0.184	.417**	.361**	.285**	1	-0.085
GM	-0.078	-0.076	0.006	-0.173	-0.097	-0.001	-0.058	-0.158	-0.113	-0.013	0.008	-0.028	-0.28	-0.403	-0.014	0.208	-0.124	-0.085	1
