# Supplementary material for: Flow and performance: a quantitative study of elicitation modeling in a piano performance perspective
Source: Front Psychol. 2024 Jul 15;15:1386831. doi: 10.3389/fpsyg.2024.1386831 (PMC11285101; doi:10.3389/fpsyg.2024.1386831)
Supplement: Supplementary file 1 [file Data_Sheet_1.zip › 1386831_SupMaterial/138631_Xu_Data Sheet_2.xlsx]

## Sheet: Sheet1
	Performance	Total1	F1	F2	F3	F4	F5	F6	F7	F8	F9	Gender	Age	Grade	YPS	DMT	AHP	SMB	GM
Performance	1	0.236	0.277	0.245	0.304	0.079	0.218	0.247	0.093	0.043	0.227	-0.097	0.271	0.344	0.287	0.312	0.166	0.441	-0.078
Total1	0.236	1	0.853	0.851	0.833	0.682	0.842	0.892	0.674	0.63	0.872	-0.172	-0.071	-0.022	0.135	0.198	0.198	0.518	-0.076
F1	0.277	0.853	1	0.701	0.676	0.42	0.679	0.808	0.587	0.393	0.794	-0.27	0.008	0.011	0.159	0.29	0.197	0.572	0.006
F2	0.245	0.851	0.701	1	0.758	0.609	0.674	0.705	0.284	0.527	0.706	-0.149	-0.061	0.051	0.092	0.135	0.138	0.463	-0.173
F3	0.305	0.833	0.676	0.758	1	0.722	0.769	0.736	0.374	0.397	0.658	-0.112	-0.059	0.004	0.131	0.214	0.264	0.564	-0.097
F4	0.079	0.682	0.42	0.609	0.722	1	0.672	0.518	0.242	0.381	0.443	-0.027	-0.221	-0.233	0.096	0.139	0.204	0.273	-0.001
F5	0.218	0.842	0.679	0.674	0.769	0.672	1	0.778	0.394	0.432	0.662	-0.143	-0.083	-0.067	0.149	0.187	0.247	0.475	-0.058
F6	0.247	0.892	0.808	0.705	0.736	0.518	0.778	1	0.616	0.379	0.835	-0.18	0.041	0.108	0.115	0.166	0.212	0.552	-0.158
F7	0.093	0.674	0.587	0.284	0.374	0.242	0.394	0.616	1	0.387	0.571	-0.167	-0.004	0.017	-0.046	0.007	0.061	0.201	-0.113
F8	0.043	0.63	0.393	0.527	0.397	0.381	0.432	0.379	0.387	1	0.483	0.036	-0.052	0	0.169	0.053	-0.005	0.134	-0.013
F9	0.227	0.872	0.794	0.706	0.658	0.443	0.662	0.835	0.571	0.483	1	-0.194	-0.078	-0.027	0.1	0.236	0.153	0.524	0.008
Gender	-0.097	-0.172	-0.27	-0.149	-0.113	-0.027	-0.143	-0.18	-0.167	0.036	-0.194	1	-0.069	0.05	0.08	0.017	-0.125	-0.188	-0.028
Age	0.271	-0.071	0.008	-0.061	-0.056	-0.221	-0.083	0.041	-0.004	-0.052	-0.078	-0.069	1	0.805	0.148	-0.028	-0.052	0.171	-0.28
Grade	0.344	-0.022	0.011	0.051	0.004	-0.233	-0.067	0.108	0.017	0	-0.027	0.05	0.805	1	0.148	-0.146	-0.018	0.184	-0.403
YPS	0.287	0.135	0.159	0.092	0.132	0.096	0.149	0.115	-0.046	0.169	0.1	0.08	0.148	0.148	1	0.161	0.006	0.417	-0.014
AHP	0.312	0.518	0.572	0.463	0.564	0.273	0.475	0.552	0.201	0.134	0.524	0.017	-0.028	-0.146	0.161	1	0.233	0.361	0.208
AMS	0.166	0.198	0.197	0.138	0.259	0.204	0.247	0.212	0.061	-0.005	0.153	-0.125	-0.052	-0.018	0.006	0.233	1	0.285	-0.124
SMB	0.441	0.198	0.29	0.135	0.214	0.139	0.187	0.166	0.007	0.053	0.236	-0.188	0.171	0.184	0.417	0.361	0.285	1	-0.085
GM	-0.078	-0.076	0.006	-0.173	-0.097	-0.001	-0.058	-0.158	-0.113	-0.013	0.008	-0.028	-0.28	-0.403	-0.014	0.208	-0.124	-0.085	1
