# Supplementary material for: Flow and performance: a quantitative study of elicitation modeling in a piano performance perspective
Source: Front Psychol. 2024 Jul 15;15:1386831. doi: 10.3389/fpsyg.2024.1386831 (PMC11285101; doi:10.3389/fpsyg.2024.1386831)
Supplement: Supplementary file 1 [file Data_Sheet_1.zip › 1386831_SupMaterial/138631_Xu_Table_4.xlsx]

## Sheet: Sheet1
作品	number	ave-cfsstotal	ave-cfssf1	ave-cfssf2	ave-cfssf3	ave-cfssf4	ave-cfssf5	ave-cfssf6	ave-cfssf7	ave-cfssf8	ave-cfssf9	ave-cdfstotal	ave-cdfsf1	ave-cdfsf2	ave-cdfsf3	ave-cdfsf4	ave-cdfsf5	ave-cdfsf6	ave-cdfsf7	ave-cdfsf8	ave-cdfsf9	performance	SE	LSE	RSE	YPS	SMB	AHP	AMS	Model 1	Model 2	Model 3	Model 4
Three Preludes-for Piano	1	2.9697	3	2.66667	3.33333	3.5	2.75	3	2.5	3	3	11.5556	3	3	4	3.25	2.75	3	2.75	3	2.75	92.6	3.55595	3.76881	4.98619	5	5	5	8	0.0138095	0.0138095	0.0138095	3.01381
Barcarolle in F-sharp Major Op.60	2	4.66667	4.75	4.66667	5	4.5	4.75	4.66667	4.75	4.25	4.75	17.3333	4.75	4.66667	4.33333	4.5	4.5	5	4.25	4.5	5	92.6	3.44	3.97208	4.58792	5	5	6	7	0.412083	1.41208	0.412083	2.41208
Etude in F minor	3	2.9697	2.25	4	4	4	3	2.66667	2.5	2.5	2.25	11	9	3.66667	4	4	3.25	2.66667	2.5	1.75	2.25	85.6	2.73786	3.30714	4.2	2	3	4	7	-2.2	-0.2	-1.2	2.8
Nocturne in E flat major	4	2.27273	2.5	2.33333	2.33333	2.75	2.25	2	2	2.75	1.5	8.33333	2.5	2	2	2.25	2.25	1.66667	2	2.75	1.75	85.56	4.29429	3.67857	4.82857	2	3	6	3	-2.82857	1.17143	-1.82857	-1.82857
Czerny 740 No.3	5	5	5	5	5	5	5	5	5	5	5	15.5556	4	3.66667	4	3.75	4.5	4.66667	4.5	4.5	4	63.8	3.32	4.06	4.594	4	4	2	8	-0.594	-2.594	-0.594	3.406
Inventions et Sinfonias	6	2.27273	2	2	3.5	2	2	2	2	2.75	2	8.55556	2.25	2.66667	2.33333	3	2.5	2.66667	1.75	2.5	1.25	59	2.98364	3.09545	4.38091	2	2	2	3	-2.38091	-2.38091	-2.38091	-1.38091
